# Supplementary material for: Early enteral nutrition and dynamic metabolic-inflammatory trajectories in sepsis: a retrospective cohort study
Source: Front Med (Lausanne). 2026 Apr 28;13:1817436. doi: 10.3389/fmed.2026.1817436 (PMC13161061; doi:10.3389/fmed.2026.1817436)
Supplement: Supplementary file 1 [file Table_1.xlsx]

## Sheet: S1 Table
S1 Table Albumin Trajectory Analysis Results
G	loglik	conv	npm	AIC	BIC	entropy	X.class1	X.class2	X.class3	X.class4	X.class5	mean posterior probabilities	posterior probabilities > 0.7 (%)	Trajectory groups	Type
1	-78012.6	1	3	156031	156050	1	100							1	Linear
1	-77970.2	1	4	155948	155974	1	100							1	Quadratic
1	-77969.2	1	5	155948	155980	1	100							1	Cubic
2	-77058.9	1	6	154130	154168	0.51	38.6	61.4				0.8251/0.8527	73.93/80.73	2	Linear
2	-76990.6	1	8	153997	154048	0.51	38.58	61.42				0.8289/0.8506	74.28/79.38	2	Quadratic
2	-76984.3	1	10	153989	154052	0.51	38.04	61.96				0.8289/0.8522	74.77/79.56	2	Cubic
3	-76752.7	1	9	153523	153581	0.66	10.76	76.71	12.53			0.8301/0.8603/0.7903	74.73/86/65.86	3	Linear
3	-76675.7	1	12	153375	153452	0.66	10.53	75.81	13.66			0.8301/0.8563/0.79	75.28/85.44/66.67	3	Quadratic
3	-76667.3	1	15	153365	153460	0.66	10.76	75.69	13.55			0.8276/0.8559/0.7904	74.3/85.45/67.07	3	Cubic
4	-76666.6	1	12	153357	153434	0.64	7.37	61.98	29.24	1.42		0.8229/0.7809/0.7537/0.8304	72.87/73.3/63.75/72.13	4	Linear
4	-76586.1	1	16	153204	153306	0.64	7.39	29.56	61.68	1.37		0.8231/0.7544/0.7848/0.8394	72.33/63.44/74.11/76.27	4	Quadratic
4	-76547.9	1	20	153136	153263	0.68	9.27	72.41	3.46	14.85		0.8113/0.835/0.7306/0.7933	70.93/82.38/55.03/66.35	4	Cubic
5	-76575.3	1	15	153181	153276	0.65	5.95	3.3	57.56	31.61	1.58	0.7748/0.7061/0.7561/0.7557/0.8321	61.72/47.89/66.94/63.68/73.53	5	Linear
5	-76458	1	20	152956	153083	0.65	6.14	3.65	32.26	56.43	1.53	0.807/0.7452/0.7578/0.7587/0.8449	68.56/57.32/63.9/66.85/78.79	5	Quadratic
5	-76444.2	1	25	152938	153098	0.65	6.37	3.67	31.33	57.19	1.44	0.8164/0.7434/0.7584/0.76/0.851	70.07/58.23/63.2/67.33/79.03	5	Cubic

## Sheet: S2 Table
S2 Table Lactate Trajectory Analysis Results
G	loglik	conv	npm	AIC	BIC	entropy	X.class1	X.class2	X.class3	X.class4	X.class5	mean posterior probabilities	posterior probabilities > 0.7 (%)	Trajectory groups	Model type
1	-85057.2	1	3	170120	170139	1	100							1	Linear
1	-84993.5	1	4	169995	170021	1	100							1	Quadratic
1	-84990.7	1	5	169991	170023	1	100							1	Cubic
2	-62643	1	6	125298	125336	0.98	82.76	17.24				0.9958/0.9787	99.58/97.04	2	Linear	Linear
2	-62489	1	8	124994	125045	0.98	82.76	17.24				0.9961/0.9783	99.61/96.9	2	Quadratic	Quadratic
2	-62420.4	1	10	124861	124924	0.98	82.8	17.2				0.9957/0.9774	99.47/96.76	2	Cubic	Cubic
3	-54013.5	1	9	108045	108102	0.94	28.68	64.4	6.93			0.9556/0.979/0.9891	94.25/97.87/98.32	3	Linear	Linear
3	-53672.3	1	12	107369	107445	0.94	64.82	28.14	7.04			0.979/0.9591/0.9879	97.78/95.29/99.34	3	Quadratic	Quadratic
3	-53583.5	1	15	107197	107292	0.94	28.1	65	6.9			0.9588/0.9798/0.9897	95.12/97.68/98.99	3	Cubic	Cubic
4	-49824.6	1	12	99673.3	99749.7	0.91	13.41	37.21	45.6	3.79		0.9599/0.9342/0.9488/0.9873	94.8/92.19/93.63/98.16	4	Linear	Linear
4	-49386.1	1	16	98804.1	98906	0.91	37.32	13.13	45.74	3.81		0.9333/0.9674/0.9507/0.9835	92.09/96.28/94/97.56	4	Quadratic	Quadratic
4	-49291.1	1	20	98622.2	98749.5	0.91	45.57	13.06	37.37	4		0.9531/0.9659/0.931/0.9801	94.65/96.44/91.48/97.67	4	Cubic	Cubic
5	-45633.3	1	15	91296.7	91392.2	0.91	42.71	7.97	37.97	8.18	3.16	0.9456/0.9487/0.9266/0.9573/0.9925	92.82/92.42/90.94/94.89/99.26	5	Linear
5	-45047.5	1	20	90135	90262.3	0.91	41.83	7.51	37.81	9.02	3.83	0.9456/0.9607/0.9243/0.9429/0.98	92.94/94.43/89.98/92.27/96.97	5	Quadratic
5	-44877.2	1	25	89804.4	89963.5	0.91	41.85	37.76	7.51	8.97	3.9	0.9476/0.9244/0.9596/0.9403/0.9821	93.39/90.22/94.74/91.19/97.62	5	Cubic

## Sheet: S3 Table
S3 Table Procalcitonin Trajectory Analysis Results
G	loglik	conv	npm	AIC	BIC	entropy	X.class1	X.class2	X.class3	X.class4	X.class5	mean posterior probabilities	posterior probabilities > 0.7 (%)	Trajectory groups	Type
1	-31738.6	1	3	63483.2	63502.2	1	100							1	Linear
1	-31716.3	1	4	63440.6	63465.9	1	100							1	Quadratic
1	-31667.3	1	5	63344.6	63376.2	1	100							1	Cubic
2	-26178.6	1	6	52369.2	52407.2	0.92	72.69	27.31				0.9843/0.962	98.37/95.22	2	Linear
2	-26131.7	1	8	52279.4	52330	0.92	72.52	27.48				0.9855/0.96	98.67/94.72	2	Quadratic
2	-26066.7	1	10	52153.4	52216.7	0.92	72.57	27.43				0.9841/0.9632	98.3/95.42	2	Cubic
3	-24651.9	1	9	49321.8	49378.7	0.88	28.23	57.76	14.02			0.9048/0.9642/0.9547	88.78/96.15/94.66	3	Linear
3	-24596.8	1	12	49217.6	49293.6	0.88	28.3	57.78	13.92			0.9036/0.9642/0.9581	88.56/96.24/94.97	3	Quadratic
3	-24514.4	1	15	49058.8	49153.7	0.88	57.88	28.2	13.92			0.9646/0.9053/0.9562	96.33/88.95/95.14	3	Cubic
4	-23360.1	1	12	46744.2	46820.2	0.91	22.47	57.03	8.22	12.28		0.9118/0.9706/0.9006/0.9638	89.46/96.69/86.76/95.67	4	Linear
4	-23171	1	16	46374	46475.2	0.92	57.52	22.57	8.12	11.79		0.9727/0.9108/0.919/0.97	96.89/88.76/90.18/96.52	4	Quadratic
4	-23076.1	1	20	46192.2	46318.8	0.92	57.54	22.4	8.17	11.89		0.9721/0.9147/0.9192/0.9654	96.77/89.86/90.83/95.33	4	Cubic
5	-22720	1	15	45470.1	45565	0.88	48.02	23.44	7.35	13.63	7.56	0.9558/0.8565/0.912/0.908/0.9566	95.72/80.82/87.83/88.83/95.85	5	Linear
5	-22474.9	1	20	44989.7	45116.3	0.89	23.97	47.34	7.18	13.82	7.68	0.8689/0.9536/0.9192/0.9131/0.9585	84.98/94.84/87.54/89.34/94.97	5	Quadratic
5	-22361.5	1	25	44773.1	44931.3	0.89	46.91	24	14.09	7.03	7.97	0.9505/0.873/0.9116/0.9259/0.9562	94.54/85.2/88.85/89.35/94.55	5	Cubic

## Sheet: S4 Table
S4 Table The association between EEN and Single-Biomarker Trajectories
y.level	term	OR	std.error	statistic	p.value	conf.low	conf.high	model	indicator
traj_2	(Intercept)	0.491691	0.159003	-4.46473	8.01692e-06	0.360038	0.671484	model 1	Albumin
traj_2	een_early	1.09273	0.260741	0.340092	0.733787	0.655493	1.82161	model 1	Albumin
traj_3	(Intercept)	4.27502	0.101404	14.3268	1.48923e-46	3.50447	5.21499	model 1	Albumin
traj_3	een_early	1.95858	0.164288	4.09172	4.28179e-05	1.41938	2.70261	model 1	Albumin
traj_4	(Intercept)	8.00008	0.096825	21.4764	2.58876e-102	6.61724	9.67191	model 1	Albumin
traj_4	een_early	1.84698	0.159092	3.85656	0.000114992	1.3522	2.52279	model 1	Albumin
traj_5	(Intercept)	0.208354	0.219841	-7.13479	9.69325e-13	0.135417	0.320575	model 1	Albumin
traj_5	een_early	1.64762	0.326699	1.52841	0.126411	0.8685	3.12567	model 1	Albumin
traj_2	(Intercept)	0.094212	0.994719	-2.37475	0.017561	0.0134091	0.661932	model 2	Albumin
traj_2	een_early	1.10079	0.261085	0.367797	0.713024	0.659884	1.83628	model 2	Albumin
traj_2	gender_female	1.00851	0.282748	0.0299565	0.976102	0.579433	1.75531	model 2	Albumin
traj_2	age	1.00725	0.00768865	0.93958	0.347433	0.992185	1.02254	model 2	Albumin
traj_2	BMI	1.05447	0.0339602	1.56189	0.118313	0.986572	1.12705	model 2	Albumin
traj_3	(Intercept)	1.17209	0.626771	0.253342	0.800004	0.343125	4.00377	model 2	Albumin
traj_3	een_early	1.9748	0.164677	4.13214	3.59406e-05	1.43005	2.72707	model 2	Albumin
traj_3	gender_female	1.46861	0.17632	2.17965	0.0292832	1.0395	2.07487	model 2	Albumin
traj_3	age	1.00538	0.00477785	1.12291	0.261475	0.996009	1.01484	model 2	Albumin
traj_3	BMI	1.03798	0.0221146	1.68579	0.0918368	0.993955	1.08396	model 2	Albumin
traj_4	(Intercept)	1.28279	0.608877	0.409012	0.682531	0.388937	4.2309	model 2	Albumin
traj_4	een_early	1.83805	0.159555	3.81501	0.00013618	1.34445	2.51287	model 2	Albumin
traj_4	gender_female	0.98661	0.172246	-0.0782652	0.937617	0.70393	1.38281	model 2	Albumin
traj_4	age	1.01527	0.00463573	3.26923	0.00107841	1.00609	1.02454	model 2	Albumin
traj_4	BMI	1.04072	0.0214749	1.85852	0.0630945	0.997824	1.08546	model 2	Albumin
traj_5	(Intercept)	0.128967	1.16423	-1.75927	0.0785311	0.0131668	1.2632	model 2	Albumin
traj_5	een_early	1.70337	0.327377	1.62689	0.103761	0.896693	3.23573	model 2	Albumin
traj_5	gender_female	1.08822	0.35868	0.235711	0.813657	0.538776	2.19799	model 2	Albumin
traj_5	age	0.97991	0.00951625	-2.13267	0.0329514	0.961802	0.998358	model 2	Albumin
traj_5	BMI	1.07073	0.0397359	1.71996	0.08544	0.990508	1.15746	model 2	Albumin
traj_2	(Intercept)	0.0963112	1.0246	-2.28398	0.0223729	0.012928	0.717499	model 3	Albumin
traj_2	een_early	1.10051	0.261199	0.366684	0.713855	0.659572	1.83624	model 3	Albumin
traj_2	gender_female	1.01637	0.282955	0.0573879	0.954236	0.583714	1.76972	model 3	Albumin
traj_2	age	1.00778	0.00825846	0.938423	0.348027	0.991599	1.02422	model 3	Albumin
traj_2	BMI	1.05288	0.0349172	1.47582	0.139993	0.983237	1.12746	model 3	Albumin
traj_2	hypertension	0.998851	0.29702	-0.00386963	0.996912	0.558055	1.78782	model 3	Albumin
traj_2	diabetes	1.05778	0.277778	0.202217	0.839747	0.613692	1.82322	model 3	Albumin
traj_2	CHD	0.78467	0.627468	-0.386461	0.699155	0.229396	2.68404	model 3	Albumin
traj_2	CKD	0.586706	0.603183	-0.884031	0.376679	0.179883	1.9136	model 3	Albumin
traj_3	(Intercept)	1.08316	0.645042	0.123847	0.901436	0.305938	3.83491	model 3	Albumin
traj_3	een_early	1.97582	0.164851	4.13089	3.61356e-05	1.43029	2.72941	model 3	Albumin
traj_3	gender_female	1.46928	0.176585	2.17897	0.0293337	1.03943	2.07689	model 3	Albumin
traj_3	age	1.00702	0.00513533	1.36129	0.173423	0.99693	1.0172	model 3	Albumin
traj_3	BMI	1.04147	0.0227108	1.7892	0.0735832	0.996129	1.08888	model 3	Albumin
traj_3	hypertension	1.13166	0.189868	0.651443	0.514761	0.780011	1.64185	model 3	Albumin
traj_3	diabetes	0.699602	0.179057	-1.99514	0.0460277	0.492536	0.993721	model 3	Albumin
traj_3	CHD	0.631059	0.393577	-1.16967	0.242134	0.291781	1.36485	model 3	Albumin
traj_3	CKD	0.844105	0.329044	-0.515062	0.60651	0.442909	1.60872	model 3	Albumin
traj_4	(Intercept)	1.24915	0.626682	0.354988	0.722599	0.365748	4.26627	model 3	Albumin
traj_4	een_early	1.83616	0.159674	3.80572	0.000141391	1.34275	2.51087	model 3	Albumin
traj_4	gender_female	0.987398	0.172451	-0.0735396	0.941377	0.704209	1.38447	model 3	Albumin
traj_4	age	1.01644	0.00498165	3.27297	0.00106422	1.00656	1.02641	model 3	Albumin
traj_4	BMI	1.04089	0.0220567	1.81685	0.06924	0.996848	1.08687	model 3	Albumin
traj_4	hypertension	1.09635	0.183409	0.501559	0.615978	0.765302	1.57061	model 3	Albumin
traj_4	diabetes	0.885192	0.171724	-0.710153	0.477609	0.632217	1.23939	model 3	Albumin
traj_4	CHD	0.527662	0.375151	-1.70411	0.0883601	0.252946	1.10074	model 3	Albumin
traj_4	CKD	0.804681	0.317222	-0.685036	0.493321	0.432119	1.49846	model 3	Albumin
traj_5	(Intercept)	0.131769	1.19892	-1.69045	0.0909421	0.0125688	1.38144	model 3	Albumin
traj_5	een_early	1.69781	0.327576	1.61593	0.10611	0.89342	3.22642	model 3	Albumin
traj_5	gender_female	1.08532	0.35904	0.228045	0.819611	0.536962	2.19369	model 3	Albumin
traj_5	age	0.979648	0.010294	-1.99743	0.0457785	0.960081	0.999614	model 3	Albumin
traj_5	BMI	1.06777	0.0408377	1.60561	0.108359	0.985633	1.15674	model 3	Albumin
traj_5	hypertension	0.997506	0.395985	-0.00630665	0.994968	0.459042	2.16759	model 3	Albumin
traj_5	diabetes	1.18374	0.359746	0.468872	0.639161	0.584842	2.39591	model 3	Albumin
traj_5	CHD	0.585679	1.08453	-0.493288	0.621809	0.069905	4.90694	model 3	Albumin
traj_5	CKD	1.29116	0.629043	0.406232	0.684572	0.376302	4.43017	model 3	Albumin
traj_2	(Intercept)	0.801291	0.0536847	-4.12653	3.68286e-05	0.721263	0.890198	model 1	Lactate
traj_2	een_early	1.02182	0.0752247	0.286903	0.774187	0.881742	1.18414	model 1	Lactate
traj_3	(Intercept)	0.108982	0.114219	-19.4063	6.82487e-84	0.0871224	0.136326	model 1	Lactate
traj_3	een_early	0.676749	0.176761	-2.20894	0.027179	0.478595	0.956946	model 1	Lactate
traj_4	(Intercept)	0.176912	0.0923523	-18.7554	1.74871e-78	0.14762	0.212015	model 1	Lactate
traj_4	een_early	0.925585	0.131958	-0.58602	0.557862	0.71465	1.19878	model 1	Lactate
traj_5	(Intercept)	0.0628289	0.147267	-18.7913	8.89915e-79	0.0470766	0.083852	model 1	Lactate
traj_5	een_early	0.636619	0.232786	-1.93991	0.0523912	0.403396	1.00468	model 1	Lactate
traj_2	(Intercept)	0.328418	0.301915	-3.68802	0.000226006	0.181734	0.593496	model 2	Lactate
traj_2	een_early	1.01064	0.0756632	0.139823	0.8888	0.871345	1.17219	model 2	Lactate
traj_2	gender_female	1.27478	0.0832456	2.91637	0.00354133	1.08287	1.5007	model 2	Lactate
traj_2	age	1.01166	0.00234829	4.93525	8.00489e-07	1.00701	1.01632	model 2	Lactate
traj_2	BMI	1.00476	0.0101138	0.46905	0.639034	0.985034	1.02487	model 2	Lactate
traj_3	(Intercept)	0.165442	0.701853	-2.56341	0.010365	0.0418049	0.654732	model 2	Lactate
traj_3	een_early	0.66623	0.177184	-2.29208	0.0219009	0.470766	0.942852	model 2	Lactate
traj_3	gender_female	1.35958	0.186429	1.64767	0.0994202	0.943442	1.95926	model 2	Lactate
traj_3	age	1.00591	0.00537188	1.09675	0.272751	0.995374	1.01656	model 2	Lactate
traj_3	BMI	0.962649	0.0245553	-1.55022	0.121089	0.917417	1.01011	model 2	Lactate
traj_4	(Intercept)	0.104703	0.531358	-4.2469	2.16748e-05	0.0369546	0.296656	model 2	Lactate
traj_4	een_early	0.914374	0.132495	-0.675617	0.499284	0.705251	1.18551	model 2	Lactate
traj_4	gender_female	1.63808	0.138819	3.55515	0.000377757	1.24788	2.15029	model 2	Lactate
traj_4	age	1.01074	0.0041275	2.58705	0.00968027	1.00259	1.01895	model 2	Lactate
traj_4	BMI	0.987498	0.0180633	-0.696486	0.486124	0.953149	1.02309	model 2	Lactate
traj_5	(Intercept)	0.0268947	0.919751	-3.93131	8.44836e-05	0.00443377	0.16314	model 2	Lactate
traj_5	een_early	0.631367	0.233108	-1.97276	0.0485228	0.399816	0.997021	model 2	Lactate
traj_5	gender_female	1.03308	0.256674	0.126783	0.899112	0.624672	1.7085	model 2	Lactate
traj_5	age	1.00958	0.00715785	1.3325	0.182697	0.995519	1.02385	model 2	Lactate
traj_5	BMI	1.01116	0.0306019	0.362695	0.716833	0.952296	1.07366	model 2	Lactate
traj_2	(Intercept)	0.285503	0.311644	-4.02223	5.76509e-05	0.155003	0.525875	model 3	Lactate
traj_2	een_early	1.01786	0.0761373	0.232483	0.816163	0.876757	1.18167	model 3	Lactate
traj_2	gender_female	1.30185	0.0838521	3.14587	0.00165596	1.10455	1.53439	model 3	Lactate
traj_2	age	1.01408	0.00252191	5.54262	2.97975e-08	1.00908	1.0191	model 3	Lactate
traj_2	BMI	1.00711	0.0104085	0.681142	0.495782	0.986778	1.02787	model 3	Lactate
traj_2	hypertension	0.677399	0.087907	-4.43077	9.3899e-06	0.570188	0.804768	model 3	Lactate
traj_2	diabetes	1.37701	0.0858123	3.72804	0.000192971	1.16384	1.62922	model 3	Lactate
traj_2	CHD	1.00977	0.214202	0.0453895	0.963797	0.66358	1.53657	model 3	Lactate
traj_2	CKD	0.660113	0.166065	-2.5011	0.012381	0.47672	0.914056	model 3	Lactate
traj_3	(Intercept)	0.138601	0.724808	-2.72646	0.00640179	0.0334817	0.57375	model 3	Lactate
traj_3	een_early	0.672247	0.177609	-2.23598	0.0253529	0.474622	0.952159	model 3	Lactate
traj_3	gender_female	1.40413	0.187084	1.81424	0.0696402	0.973106	2.02606	model 3	Lactate
traj_3	age	1.00933	0.00575341	1.61363	0.106608	0.998009	1.02077	model 3	Lactate
traj_3	BMI	0.965774	0.0251672	-1.38375	0.166435	0.919292	1.01461	model 3	Lactate
traj_3	hypertension	0.645421	0.208068	-2.10437	0.0353463	0.429275	0.970401	model 3	Lactate
traj_3	diabetes	1.34604	0.197541	1.50432	0.132498	0.913925	1.98246	model 3	Lactate
traj_3	CHD	0.835366	0.535502	-0.335918	0.736933	0.292454	2.38615	model 3	Lactate
traj_3	CKD	0.369831	0.525174	-1.89406	0.0582175	0.132122	1.03522	model 3	Lactate
traj_4	(Intercept)	0.0938635	0.549213	-4.30782	1.64869e-05	0.0319894	0.275415	model 3	Lactate
traj_4	een_early	0.919282	0.133021	-0.632702	0.526928	0.708307	1.1931	model 3	Lactate
traj_4	gender_female	1.68395	0.139565	3.73403	0.000188443	1.28094	2.21374	model 3	Lactate
traj_4	age	1.01293	0.00444105	2.89291	0.00381695	1.00415	1.02179	model 3	Lactate
traj_4	BMI	0.987509	0.0185693	-0.676901	0.498469	0.952215	1.02411	model 3	Lactate
traj_4	hypertension	0.631941	0.154958	-2.96183	0.00305818	0.466419	0.856204	model 3	Lactate
traj_4	diabetes	1.6661	0.145364	3.5118	0.000445086	1.25305	2.21532	model 3	Lactate
traj_4	CHD	1.04035	0.361329	0.109465	0.912834	0.512406	2.11223	model 3	Lactate
traj_4	CKD	0.527015	0.330649	-1.93718	0.0527231	0.27566	1.00756	model 3	Lactate
traj_5	(Intercept)	0.0257526	0.949137	-3.85531	0.000115581	0.00400788	0.165473	model 3	Lactate
traj_5	een_early	0.635648	0.233465	-1.9408	0.0522823	0.402245	1.00448	model 3	Lactate
traj_5	gender_female	1.06482	0.257221	0.244154	0.807112	0.643173	1.76287	model 3	Lactate
traj_5	age	1.01126	0.00766988	1.45977	0.144353	0.996171	1.02658	model 3	Lactate
traj_5	BMI	1.01003	0.0314744	0.317172	0.751113	0.949608	1.0743	model 3	Lactate
traj_5	hypertension	0.706544	0.264952	-1.31107	0.189834	0.42035	1.18759	model 3	Lactate
traj_5	diabetes	1.52551	0.250088	1.68871	0.0912744	0.934413	2.49052	model 3	Lactate
traj_5	CHD	1.05501	0.61659	0.0868511	0.93079	0.315076	3.53264	model 3	Lactate
traj_5	CKD	0.321934	0.732021	-1.54833	0.121543	0.0766777	1.35165	model 3	Lactate
traj_2	(Intercept)	0.339776	0.0633349	-17.0438	3.88514e-65	0.300111	0.384684	model 1	Procalcitonin
traj_2	een_early	0.756053	0.0914352	-3.05837	0.00222541	0.632008	0.904445	model 1	Procalcitonin
traj_3	(Intercept)	0.168871	0.083913	-21.196	1.03914e-99	0.143261	0.199059	model 1	Procalcitonin
traj_3	een_early	0.526373	0.133904	-4.79258	1.64649e-06	0.404868	0.684341	model 1	Procalcitonin
traj_4	(Intercept)	0.127162	0.0949594	-21.7176	1.39753e-104	0.105567	0.153174	model 1	Procalcitonin
traj_4	een_early	0.685042	0.141811	-2.66746	0.00764262	0.518809	0.904538	model 1	Procalcitonin
traj_2	(Intercept)	0.66708	0.36583	-1.10665	0.268446	0.325673	1.36638	model 2	Procalcitonin
traj_2	een_early	0.756941	0.091736	-3.03556	0.00240086	0.632377	0.90604	model 2	Procalcitonin
traj_2	gender_female	0.699348	0.104412	-3.42495	0.000614916	0.569924	0.858162	model 2	Procalcitonin
traj_2	age	0.99457	0.00280431	-1.94169	0.0521752	0.989118	1.00005	model 2	Procalcitonin
traj_2	BMI	0.989637	0.0123877	-0.840894	0.400407	0.965899	1.01396	model 2	Procalcitonin
traj_3	(Intercept)	0.473687	0.530217	-1.40925	0.158761	0.16756	1.3391	model 2	Procalcitonin
traj_3	een_early	0.521065	0.134177	-4.85835	1.18365e-06	0.400572	0.677804	model 2	Procalcitonin
traj_3	gender_female	0.877957	0.143563	-0.90662	0.364608	0.662631	1.16325	model 2	Procalcitonin
traj_3	age	0.998616	0.00404142	-0.342596	0.731902	0.990738	1.00656	model 2	Procalcitonin
traj_3	BMI	0.961149	0.0183908	-2.15467	0.031188	0.927121	0.996426	model 2	Procalcitonin
traj_4	(Intercept)	0.274527	0.561513	-2.30218	0.0213248	0.0913323	0.825174	model 2	Procalcitonin
traj_4	een_early	0.68836	0.142213	-2.62594	0.00864101	0.52091	0.909636	model 2	Procalcitonin
traj_4	gender_female	0.598353	0.168919	-3.04036	0.00236298	0.429708	0.833186	model 2	Procalcitonin
traj_4	age	0.991714	0.0042963	-1.93669	0.0527838	0.983398	1.0001	model 2	Procalcitonin
traj_4	BMI	0.994549	0.0190353	-0.287154	0.773994	0.958127	1.03235	model 2	Procalcitonin
traj_2	(Intercept)	0.762808	0.376274	-0.719553	0.471801	0.364864	1.59478	model 3	Procalcitonin
traj_2	een_early	0.750417	0.0920601	-3.11891	0.00181524	0.626528	0.898802	model 3	Procalcitonin
traj_2	gender_female	0.68734	0.104898	-3.5742	0.000351306	0.559606	0.84423	model 3	Procalcitonin
traj_2	age	0.992135	0.00300379	-2.62874	0.00857016	0.986311	0.997993	model 3	Procalcitonin
traj_2	BMI	0.983976	0.0127359	-1.26839	0.204658	0.959718	1.00885	model 3	Procalcitonin
traj_2	hypertension	1.14673	0.105321	1.3	0.193601	0.932852	1.40965	model 3	Procalcitonin
traj_2	diabetes	1.26055	0.101416	2.28312	0.0224235	1.03332	1.53774	model 3	Procalcitonin
traj_2	CHD	0.9224	0.268062	-0.301333	0.763161	0.545437	1.55989	model 3	Procalcitonin
traj_2	CKD	1.62244	0.179824	2.69113	0.00712112	1.14052	2.30799	model 3	Procalcitonin
traj_3	(Intercept)	0.489741	0.545197	-1.3094	0.1904	0.168226	1.42574	model 3	Procalcitonin
traj_3	een_early	0.522282	0.134276	-4.83742	1.31532e-06	0.401429	0.679517	model 3	Procalcitonin
traj_3	gender_female	0.886238	0.143829	-0.839674	0.401091	0.668534	1.17484	model 3	Procalcitonin
traj_3	age	0.998187	0.00431474	-0.420576	0.674064	0.989781	1.00666	model 3	Procalcitonin
traj_3	BMI	0.960322	0.0188574	-2.14702	0.031792	0.925476	0.996479	model 3	Procalcitonin
traj_3	hypertension	0.915074	0.153287	-0.578977	0.562605	0.677607	1.23576	model 3	Procalcitonin
traj_3	diabetes	1.13049	0.14742	0.831998	0.40541	0.846805	1.50922	model 3	Procalcitonin
traj_3	CHD	1.51785	0.317665	1.31364	0.188969	0.81439	2.82895	model 3	Procalcitonin
traj_3	CKD	0.719576	0.344907	-0.954149	0.340008	0.366009	1.41469	model 3	Procalcitonin
traj_4	(Intercept)	0.297183	0.574937	-2.1105	0.0348149	0.0963025	0.917089	model 3	Procalcitonin
traj_4	een_early	0.683234	0.142398	-2.67501	0.00747267	0.516845	0.903191	model 3	Procalcitonin
traj_4	gender_female	0.591047	0.16925	-3.10701	0.00188993	0.424186	0.823546	model 3	Procalcitonin
traj_4	age	0.990529	0.0045748	-2.0801	0.0375167	0.981687	0.999451	model 3	Procalcitonin
traj_4	BMI	0.990966	0.0194755	-0.46595	0.641251	0.953853	1.02952	model 3	Procalcitonin
traj_4	hypertension	1.18253	0.16267	1.03063	0.302716	0.859696	1.62658	model 3	Procalcitonin
traj_4	diabetes	1.05388	0.159762	0.328501	0.742533	0.770554	1.44139	model 3	Procalcitonin
traj_4	CHD	0.564709	0.524643	-1.08921	0.276062	0.201952	1.57907	model 3	Procalcitonin
traj_4	CKD	1.37425	0.288049	1.10365	0.269744	0.781406	2.41687	model 3	Procalcitonin

## Sheet: S5 Table
S5 Table Multi-indicator 3-class trajectory model
Index	Value
BIC (N=3,090)	−69,787.39
AIC	−69,663.65
Log-likelihood	−69,622.65
Entropy	0.944
Class membership & classification quality
Class	n	Size (%)	AvePP	OCC	OCC_pp	Observed p	TotProb
1	2090	67.51	0.9835	28.547	28.7137	0.6764	0.6751
2	668	21.69	0.9489	67.3091	67.0221	0.2162	0.2169
3	332	10.8	0.9734	303.813	302.077	0.1074	0.108
AvePP = average posterior probability; OCC = odds of correct classification using observed proportions; OCC_pp = OCC using model-implied TotProb.

## Sheet: S6 Table
S6 Table Multi-indicator 4-class trajectory model
Index	Value
BIC (N=3,090)	−68,731.29
AIC	−68,568.32
Log-likelihood	−68,514.32
Entropy	0.935
Class membership & classification quality
Class	n	Size (%)	AvePP	OCC	OCC_pp	Observed p	TotProb
1	400	13.14	0.9184	75.7072	74.3911	0.12945	0.13144
2	1909	61.43	0.9749	23.9902	24.3483	0.6178	0.61429
3	584	18.99	0.9489	79.6939	79.2373	0.189	0.18988
4	197	6.44	0.9839	898.631	889.192	0.06375	0.06439
AvePP = average posterior probability; OCC = odds of correct classification using observed proportions; OCC_pp = OCC using model-implied TotProb.

## Sheet: S7 Table
S7 Table Multi-indicator 5-class trajectory model
Index	Value
BIC (N=3,090)	−67,930.30
AIC	−67,728.09
Log-likelihood	−67,661.09
Entropy	0.93
Class membership & classification quality
Class	n	Size (%)	AvePP	OCC	OCC_pp	Observed p	TotProb
1	183	5.991	0.9375	238.111	235.194	0.05922	0.05991
2	1762	57.004	0.9722	26.3626	26.3828	0.57023	0.57004
3	428	13.822	0.9115	64.0932	64.2488	0.13851	0.13822
4	571	18.405	0.9306	59.1758	59.4675	0.18479	0.18405
5	146	4.778	0.9739	751.611	742.928	0.04725	0.04778
AvePP = average posterior probability; OCC = odds of correct classification using observed proportions; OCC_pp = OCC using model-implied TotProb.

## Sheet: S8 Table
S8 Table The association between EEN and multi-Biomarker Trajectories
y.level	term	OR	std.error	statistic	p.value	conf.low	conf.high	model
traj_2	(Intercept)	0.444147	0.0543439	-14.9345	1.96501e-50	0.399272	0.494065	model 1
traj_2	een_early1	0.407504	0.097729	-9.18566	4.09016e-20	0.336468	0.493536	model 1
traj_3	(Intercept)	0.258867	0.06646	-20.3347	6.34578e-92	0.227251	0.294881	model 1
traj_3	een_early1	0.183583	0.163415	-10.3729	3.29274e-25	0.133271	0.25289	model 1
traj_2	(Intercept)	0.795157	0.17579	-1.30392	0.19226	0.563405	1.12224	model 2
traj_2	een_early1	0.414974	0.0983644	-8.94164	3.83435e-19	0.34221	0.50321	model 2
traj_2	gender_female	0.700739	0.102931	-3.45492	0.000550448	0.572718	0.857377	model 2
traj_2	age	0.992062	0.00274295	-2.90549	0.00366678	0.986743	0.99741	model 2
traj_3	(Intercept)	0.505459	0.228847	-2.98141	0.00286925	0.322768	0.791556	model 2
traj_3	een_early1	0.190097	0.163842	-10.1331	3.94127e-24	0.137884	0.262082	model 2
traj_3	gender_female	1.03248	0.129161	0.247459	0.804553	0.801566	1.32991	model 2
traj_3	age	0.988705	0.00364053	-3.12031	0.00180661	0.981675	0.995785	model 2
traj_2	(Intercept)	0.785387	0.177765	-1.35898	0.174154	0.554331	1.11275	model 3
traj_2	een_early1	0.414683	0.0984704	-8.93915	3.92191e-19	0.341899	0.502961	model 3
traj_2	gender_female	0.697413	0.103081	-3.49607	0.000472156	0.569833	0.853557	model 3
traj_2	age	0.992034	0.00289922	-2.75849	0.00580689	0.986413	0.997688	model 3
traj_2	hypertension	0.974155	0.105569	-0.248032	0.80411	0.792078	1.19809	model 3
traj_2	diabetes	1.02565	0.102886	0.246119	0.80559	0.83834	1.2548	model 3
traj_2	CHD	0.979836	0.255034	-0.0798707	0.93634	0.594385	1.61525	model 3
traj_2	CKD	1.32266	0.186855	1.49659	0.134501	0.917058	1.90765	model 3
traj_3	(Intercept)	0.47273	0.232889	-3.21711	0.00129487	0.299487	0.746189	model 3
traj_3	een_early1	0.192246	0.16415	-10.0455	9.61197e-24	0.139358	0.265206	model 3
traj_3	gender_female	1.03681	0.129766	0.278602	0.78055	0.803978	1.33708	model 3
traj_3	age	0.992909	0.00384682	-1.8499	0.0643285	0.985451	1.00042	model 3
traj_3	hypertension	0.715289	0.151069	-2.21798	0.026556	0.531976	0.961771	model 3
traj_3	diabetes	0.68866	0.152479	-2.44628	0.0144337	0.510757	0.928529	model 3
traj_3	CHD	0.811389	0.38904	-0.537238	0.591103	0.37851	1.73933	model 3
traj_3	CKD	1.10987	0.279422	0.373065	0.7091	0.641842	1.91918	model 3

## Sheet: S9 Table
S9 Table Association between trajectory patterns and mortality
term	OR	std.error	statistic	p.value	conf.low	conf.high	outcome	indicator
(Intercept)	0.0679419	0.222149	-12.1049	9.94378e-34	0.0436721	0.104361	28 death	multi-indicator
m3_grouptraj_2	1.26326	0.123646	1.89002	0.0587552	0.988353	1.60543	28 death	multi-indicator
m3_grouptraj_3	2.24986	0.143608	5.64639	1.63851e-08	1.69164	2.97205	28 death	multi-indicator
gender_female	1.07778	0.108492	0.690423	0.489928	0.869637	1.33091	28 death	multi-indicator
age	1.01249	0.00333236	3.72463	0.000195602	1.00594	1.01917	28 death	multi-indicator
hypertension	1.23508	0.113063	1.86745	0.0618395	0.988708	1.54041	28 death	multi-indicator
diabetes	0.823979	0.115615	-1.67461	0.094011	0.65524	1.03122	28 death	multi-indicator
CHD	1.73186	0.232832	2.35876	0.0183361	1.0811	2.70185	28 death	multi-indicator
CKD	0.972517	0.210658	-0.132288	0.894757	0.633442	1.45026	28 death	multi-indicator
(Intercept)	0.0604287	0.190939	-14.6973	6.70789e-49	0.0413686	0.0874627	all death	multi-indicator
m3_grouptraj_2	1.19034	0.102705	1.69651	0.0897902	0.972007	1.45411	all death	multi-indicator
m3_grouptraj_3	2.37893	0.126922	6.82822	8.59761e-12	1.85343	3.04933	all death	multi-indicator
gender_female	0.904167	0.0912485	-1.10403	0.269579	0.755312	1.08024	all death	multi-indicator
age	1.0265	0.00283008	9.24023	2.45962e-20	1.02086	1.03225	all death	multi-indicator
hypertension	1.26381	0.0926485	2.52706	0.011502	1.05358	1.51507	all death	multi-indicator
diabetes	0.956263	0.0930446	-0.480657	0.63076	0.796115	1.14663	all death	multi-indicator
CHD	1.26891	0.209597	1.13627	0.255842	0.83646	1.90641	all death	multi-indicator
CKD	0.950722	0.174251	-0.290003	0.771814	0.671318	1.33072	all death	multi-indicator
(Intercept)	0.0921963	0.22546	-10.5732	3.96683e-26	0.0589023	0.142598	28 death	albumin
traj_2	0.447846	0.138431	-5.80292	6.51707e-09	0.342769	0.590125	28 death	albumin
traj_3	0.475413	0.288183	-2.58021	0.00987414	0.26262	0.817842	28 death	albumin
traj_4	0.337832	0.190532	-5.69567	1.2289e-08	0.231543	0.489313	28 death	albumin
gender_female	1.09972	0.104053	0.913517	0.360971	0.895042	1.34616	28 death	albumin
age	1.01713	0.00320089	5.30537	1.12447e-07	1.01081	1.02357	28 death	albumin
hypertension	1.14276	0.107893	1.23684	0.216145	0.924024	1.41072	28 death	albumin
diabetes	0.824967	0.110205	-1.74595	0.0808195	0.663082	1.02164	28 death	albumin
CHD	1.61128	0.217741	2.19082	0.0284648	1.03537	2.43772	28 death	albumin
CKD	1.02405	0.202446	0.117405	0.906539	0.677625	1.50208	28 death	albumin
(Intercept)	0.0890578	0.182008	-13.2877	2.7267e-40	0.0621062	0.126788	all death	albumin
classtraj_2	0.682299	0.120314	-3.17742	0.00148591	0.540113	0.865909	all death	albumin
classtraj_3	0.770705	0.222335	-1.17143	0.241425	0.494398	1.18401	all death	albumin
classtraj_4	0.610645	0.149085	-3.30844	0.000938182	0.455909	0.81819	all death	albumin
gender_female	0.862874	0.0801399	-1.84037	0.0657141	0.73675	1.00876	all death	albumin
age	1.02693	0.00244041	10.8905	1.2788e-27	1.02206	1.03189	all death	albumin
hypertension	1.19274	0.0805782	2.18736	0.0287161	1.01812	1.39638	all death	albumin
diabetes	0.898428	0.0813955	-1.3159	0.188207	0.765309	1.05302	all death	albumin
CHD	1.58906	0.177085	2.61537	0.00891309	1.11964	2.2445	all death	albumin
CKD	1.12488	0.150015	0.784414	0.432797	0.83442	1.5035	all death	albumin
(Intercept)	0.0274301	0.221137	-16.2619	1.83801e-59	0.0176631	0.0420377	28 death	lactate
traj_2	1.3474	0.121207	2.46004	0.0138922	1.06298	1.71019	28 death	lactate
traj_3	1.8831	0.187869	3.36895	0.00075454	1.29073	2.70015	28 death	lactate
traj_4	4.11962	0.149046	9.49885	2.12223e-21	3.07155	5.51239	28 death	lactate
traj_5	6.15666	0.190329	9.54946	1.30376e-21	4.22184	8.91369	28 death	lactate
gender_female	0.996364	0.105996	-0.0343633	0.972587	0.807773	1.22418	28 death	lactate
age	1.0175	0.00325639	5.32666	1.00035e-07	1.01106	1.02406	28 death	lactate
hypertension	1.21943	0.110311	1.79842	0.0721097	0.981433	1.51266	28 death	lactate
diabetes	0.800262	0.112689	-1.97726	0.0480124	0.640102	0.995883	28 death	lactate
CHD	1.61796	0.221293	2.17435	0.029679	1.03279	2.46553	28 death	lactate
CKD	1.1184	0.205822	0.543679	0.586663	0.735532	1.65211	28 death	lactate
(Intercept)	0.0366124	0.17018	-19.4345	3.94137e-84	0.0261267	0.0509167	all death	lactate
classtraj_2	1.65385	0.0864838	5.81734	5.97898e-09	1.39653	1.9603	all death	lactate
classtraj_3	2.18231	0.140859	5.54016	3.02187e-08	1.65138	2.86985	all death	lactate
classtraj_4	3.48781	0.125424	9.96043	2.27088e-23	2.72635	4.45881	all death	lactate
classtraj_5	6.06173	0.172955	10.4189	2.03344e-25	4.32086	8.51893	all death	lactate
gender_female	0.79481	0.0821389	-2.79591	0.0051754	0.675933	0.932774	all death	lactate
age	1.02776	0.00249962	10.9551	6.28052e-28	1.02277	1.03284	all death	lactate
hypertension	1.29773	0.0828464	3.14581	0.00165627	1.10293	1.52622	all death	lactate
diabetes	0.868679	0.0834797	-1.68642	0.091715	0.736934	1.0223	all death	lactate
CHD	1.57838	0.180391	2.53005	0.0114048	1.105	2.24391	all death	lactate
CKD	1.24026	0.153752	1.40046	0.161374	0.913494	1.67022	all death	lactate
(Intercept)	0.0343553	0.222487	-15.1514	7.41245e-52	0.0220674	0.0527991	28 death	pct
traj_2	1.21869	0.126548	1.56287	0.118084	0.948888	1.55902	28 death	pct
traj_3	1.43659	0.146864	2.46673	0.0136352	1.07222	1.90824	28 death	pct
traj_4	2.0603	0.172428	4.1922	2.7626e-05	1.45833	2.87034	28 death	pct
traj_5	1.81255	0.172675	3.44422	0.000572704	1.28189	2.5256	28 death	pct
gender_female	1.14771	0.105993	1.29981	0.193665	0.930557	1.41028	28 death	pct
age	1.01754	0.00324501	5.359	8.36822e-08	1.01113	1.02408	28 death	pct
hypertension	1.14239	0.109434	1.21644	0.223817	0.920874	1.41445	28 death	pct
diabetes	0.80786	0.112867	-1.89042	0.0587023	0.645801	1.00548	28 death	pct
CHD	1.53732	0.223794	1.92158	0.0546584	0.974822	2.35101	28 death	pct
CKD	1.02071	0.205882	0.0995567	0.920696	0.670547	1.50672	28 death	pct
(Intercept)	0.0516183	0.169947	-17.44	4.09997e-68	0.0368598	0.0717686	all death	pct
classtraj_2	1.09476	0.0935233	0.968058	0.333015	0.910654	1.31408	all death	pct
classtraj_3	1.18818	0.112153	1.53737	0.124202	0.951916	1.47788	all death	pct
classtraj_4	1.7351	0.139043	3.96329	7.39228e-05	1.31771	2.27379	all death	pct
classtraj_5	1.39132	0.13803	2.39263	0.0167282	1.05796	1.81837	all death	pct
gender_female	0.908422	0.0817939	-1.17425	0.240297	0.773151	1.06549	all death	pct
age	1.02797	0.00248993	11.0787	1.59103e-28	1.023	1.03303	all death	pct
hypertension	1.20866	0.0819141	2.31354	0.0206932	1.02901	1.41873	all death	pct
diabetes	0.902148	0.0830754	-1.23956	0.215137	0.765923	1.06084	all death	pct
CHD	1.46487	0.181242	2.10641	0.0351688	1.02315	2.08494	all death	pct
CKD	1.06246	0.154642	0.391778	0.695222	0.780632	1.43242	all death	pct
